# Supplementary material for: “What’s This Bug?” Questions from the Public Provide Relevant Information on Species Distribution and Human–Insect Interactions
Source: Insects. 2021 Oct 9;12(10):921. doi: 10.3390/insects12100921 (PMC8540344; doi:10.3390/insects12100921)
Supplement: Supplementary file 1 [file insects-12-00921-s001.zip]

Archive with 1 entries (1 files):
- insects-1414956-SI.pdf
